# Supplementary material for: Hypersensitive pressure sensors inspired by scorpion mechanosensory mechanisms for near-body flow detection in intelligent robots
Source: Sci Adv. 2025 Aug 20;11(34):eady5008. doi: 10.1126/sciadv.ady5008 (PMC12366690; doi:10.1126/sciadv.ady5008)
Supplement: Supplementary file 2 — Movie S1 [file sciadv.ady5008_movie_s1.zip]

Archive with 1 entries (1 files):
- ady5008_movie_s1.mp4
